# Supplementary material for: Early Oral Immunotherapy with Pasteurized Egg White in Children Younger than Two Years with IgE-Mediated Egg Allergy: A Prospective Study with Historical Controls
Source: Children (Basel). 2026 Jun 12;13(6):810. doi: 10.3390/children13060810 (PMC13298391; doi:10.3390/children13060810)
Supplement: Supplementary file 1 [file children-13-00810-s001.zip]

Archive with 1 entries (1 files):
- children-4366306-supplementary.pdf
